# Supplementary material for: Predictive value of atherogenic index of plasma and atherogenic index of plasma combined with low-density lipoprotein cholesterol for the risk of acute myocardial infarction
Source: Front Cardiovasc Med. 2023 May 26;10:1117362. doi: 10.3389/fcvm.2023.1117362 (PMC10250605; doi:10.3389/fcvm.2023.1117362)
Supplement: Supplementary file 1 [file Datasheet1.xlsx]

## Sheet: data1
number	病变血管(LAD=1.LCX=2,RCA=3)	Age	Sex：male1，female0	Group：AMI1，Healthy0	Systolicpressure	Diastolicpressure	Smoke：yes：1，no：0	Diabetes：yes：1，no：0	Hypertension：yes：1，no：0	AIP	TG	TC	HDLC	LDLC	UA	Cr	FBG	PRE
1	1	43	1	1	62	39	1	1	1	0.405569	2.01	4.59	0.79	3.3	432.8	85.7	8.83	0.971126
2	1	52	1	1	132	65	1	0	1	0.227731	2.23	5.19	1.32	3.3	434	116	8.89	0.941283
3	1	64	1	1	150	90	0	0	0	0.185046	1.47	4.3	0.96	3.1	382	72	10.3	0.919568
4	2	66	1	1	116	73	1	1	1	0.272327	1.61	3.59	0.86	2.24	444.4	67.4	16.21	0.892013
5	1	55	1	1	124	80	1	0	1	0.00998422	0.88	3.83	0.86	2.95	341	58	6.4	0.830184
6	1	85	1	1	136	84	1	0	0	-0.0299632	0.7	3.48	0.75	2.16	293.3	93.2	6.59	0.687364
7	1	45	0	1	148	112	0	1	1	-0.0468155	1.23	3.56	1.37	1.65	378	44	19.96	0.576686
8	3	78	1	1	136	74	1	1	1	0.162727	1.12	3.22	0.77	1.86	422.6	201.2	6.8	0.794207
9	1	92	1	1	180	87	1	0	1	-0.174424	0.87	3.54	1.3	1.85	267.6	55.5	5.8	0.484414
10	3	79	0	1	136	65	0	0	1	0.264701	1.49	4.49	0.81	3.31	326.1	55.2	8.02	0.949625
11	3	56	1	1	80	50	1	1	0	0.0691728	1.63	5.22	1.39	3.25	412.9	88.9	13.41	0.888331
12	2	62	1	1	107	66	1	1	1	0.114401	0.95	2.25	0.73	1.53	180.6	58.1	18.5	0.707823
13	2	71	0	1	116	74	0	1	1	0.264307	1.36	2.66	0.74	1.6	153.3	80.4	13.81	0.827144
14	3	48	1	1	90	56	0	1	1	0.55577	4.89	4.52	1.36	3.16	363.4	91.5	16.55	0.982523
15	3	64	0	1	160	94	0	1	1	0.344496	2.1	3.97	0.95	2.55	354.7	69.7	11.33	0.934651
16	3	44	1	1	130	74	1	1	1	1.13566	11.89	6.9	0.87	4.67	456.8	75.7	9.66	0.999526
17	2	72	0	1	99	59	0	0	1	0.491362	2.48	3.87	0.8	2.78	561.5	112.3	7.37	0.969427
18	1	86	0	1	110	66	0	0	0	0.0584518	1.35	3.46	1.18	2.19	273.1	60.2	4.58	0.764994
19	3	57	0	1	102	80	0	1	1	0.35977	3.32	5.43	1.45	3.23	225	21	7.37	0.963337
20	1	54	1	1	90	50	1	0	0	0.217204	1.55	4.36	0.94	2.78	456	72.2	5.1	0.910048
21	1	64	1	1	106	68	1	0	0	-0.0690809	0.87	5.38	1.02	3.48	426	56	6.81	0.843159
22	3	70	0	1	115	70	0	0	1	-0.097721	1.07	5.98	1.34	4.27	259	76	11.23	0.899821
23	3	87	1	1	96	54	0	0	1	0.213554	1.21	3.58	0.74	2.36	414	110	5.36	0.876822
24	3	81	0	1	103	50	0	0	1	0.125981	1.39	4.97	1.04	3.5	338.9	96.6	7.13	0.92489
25	3	84	1	1	142	88	1	0	1	-0.210305	0.61	3.69	0.99	2.11	382	72.6	7.77	0.499085
26	3	53	1	1	149	88	1	0	0	0.326058	2.5	4.93	1.18	3.45	314.1	67.2	8.22	0.964578
27	1	53	1	1	120	80	0	0	0	-0.146707	1.07	5.58	1.5	3.41	351	53	5.02	0.786241
28	3	49	1	1	106	70	0	1	1	0.693706	4.1	4.38	0.83	2.35	823	152	12.01	0.981208
29	3	64	1	1	90	60	1	0	1	0.165626	1.64	3.67	1.12	1.53	708	444	12.38	0.749938
30	2	78	1	1	90	60	1	0	1	-0.162303	0.64	3.46	0.93	1.8	547.9	199.5	8.9	0.487028
31	2	80	1	1	193	83	0	1	1	0.0354723	1.02	5.43	0.94	3.79	502.8	193	10.6	0.914184
32	3	58	0	1	74	34	1	0	0	0.118493	1.78419	4.48798	1.2441	2.72965	493	92.4	7.61581	0.8656
33	1	72	1	1	133	76	0	1	1	0.118493	1.78419	4.48798	1.2441	2.72965	421.2	134.8	13.38	0.8656
34	2	74	1	1	102	60	0	1	0	0.058426	1.43	5.13	1.25	3.82	330	87	24.39	0.923119
35	3	33	1	1	100	64	1	0	0	0.61497	2.39	4.35	0.58	3.38	424	54	6	0.98848
36	2	66	1	1	112	59	1	0	1	0.337343	1.87	3.82	0.86	2.44	438.2	135.4	5.71	0.927071
37	3	68	1	1	100	80	0	0	0	-0.16481	0.78	4.13	1.14	2.42	231	51	6.68	0.606868
38	2	81	1	1	124	70	1	0	0	-0.191068	0.76	4.07	1.18	2.8	481	87	5.45	0.652278
39	1	36	1	1	86	61	1	0	0	-0.106228	0.83	5.63	1.06	4.49	417	77	7.07	0.911813
40	2	40	1	1	100	60	1	0	0	0.641406	3.81	4.86	0.87	3.69	373.6	89.3	6.13	0.991922
41	1	82	0	1	134	72	0	1	1	0.16293	1.95	5.58	1.34	3.81	275.8	37.1	9.02	0.948482
42	2	50	0	1	90	50	0	0	0	-0.203123	1.09	6.23	1.74	3.68	268.9	47.4	7.61	0.783056
43	2	85	1	1	78	45	0	0	1	-0.170101	0.73	4.32	1.08	2.91	473	160	8.79	0.690942
44	2	86	1	1	130	70	0	1	0	0.0457575	1.1	3.57	0.99	2.29	408	139	18.09	0.769846
45	1	51	1	1	80	50	0	0	0	0.315542	2.13	3.65	1.03	1.65	570	186	7.17	0.860452
46	3	53	1	1	109	68	1	1	0	0.228479	1.54	3.49	0.91	2.23	378.6	78.8	13.97	0.872222
47	3	77	1	1	130	70	0	0	1	0.0372481	0.73	2.78	0.67	1.88	317	51	6.51	0.699233
48	3	67	1	1	108	61	1	1	1	0.338354	1.7	4.76	0.78	3.41	451.4	127.7	11.46	0.965228
49	2	61	1	1	180	100	1	0	1	0.409963	2.93	7.4	1.14	5.26	679	80	8.23	0.993961
50	1	53	1	1	146	93	0	0	1	0.104398	1.17	4.16	0.92	2.57	368.4	61.4	6.23	0.842376
51	3	81	1	1	135	80	1	0	1	-0.021451	0.79	3.35	0.83	2.02	284.7	72.6	5	0.670662
52	2	67	1	1	172	90	1	1	1	0.120438	1.28	3.52	0.97	2.24	459.8	135.4	7.47	0.814358
53	1	46	1	1	125	72	0	1	0	0.258443	1.65	4.85	0.91	3.5	217	37	8.96	0.955326
54	3	60	1	1	124	64	1	0	0	0.0777116	1.77	5.07	1.48	3.08	516.3	94.7	6.75	0.877959
55	2	52	0	1	134	80	0	1	1	0.0569761	1.22	3.33	1.07	2.08	188.3	40.6	14.03	0.747631
56	1	52	1	1	100	75	1	0	1	0.0841025	1.42	5.13	1.17	3.03	434.7	81.2	5.66	0.876515
57	3	60	1	1	110	70	0	0	0	0.238131	1.54	3.46	0.89	2.04	256.1	81.7	5.14	0.859218
58	1	80	0	1	147	80	0	0	0	-0.0502411	1.06	4.72	1.19	3.06	191.9	47.4	8	0.805977
59	3	56	0	1	150	92	0	1	1	0.536667	3.2	3.8	0.93	2.47	369.634	42.5	12.09	0.967614
60	3	72	0	1	138	60	0	0	1	0.184815	1.76	3.9	1.15	2.32	329.6	56.1	5.57	0.859469
61	1	72	1	1	120	70	0	0	1	0.0417243	1.31	5.07	1.19	3.17	328	56	6.13	0.869366
62	3	74	0	1	92	60	0	0	1	0.243038	1.54	3.13	0.88	1.95	333.9	54.9	4.98	0.852857
63	2	71	0	1	70	38	0	0	1	-0.133748	1.22	4.7	1.66	2.45	287	41	5.6	0.642818
64	2	42	1	1	135	84	1	0	0	0.643162	2.99	3.92	0.68	2.84	369.634	73.8888	6.52	0.984283
65	1	51	1	1	121	62	1	0	0	0.125981	1.39	4.24	1.04	2.7	282.3	54.2	5.34	0.866465
66	3	62	0	1	96	61	0	0	0	0.425969	2.32	3.89	0.87	2.73	274.5	55.7	7.26	0.958674
67	2	43	1	1	150	175	1	1	0	0.191886	1.68	4.67	1.08	2.52	156	61.6	16.62	0.880851
68	1	32	1	1	142	70	1	0	0	0.341212	2.15	6.99	0.98	5.02	328	74	5.34	0.99029
69	2	32	1	1	128	98	1	0	0	0.113232	1.22	5.1	0.94	3.66	383.5	78.7	3.8	0.929937
70	3	82	1	1	103	59	0	0	1	-0.0827411	0.81	3.36	0.98	1.8	322	73.4	5.16	0.569452
71	2	77	1	1	150	90	1	0	1	-0.0798448	1.09	4.59	1.31	2.63	362	69	8.32	0.722394
72	3	77	1	1	97	53	0	0	1	0.011281	1.17	3.57	1.14	1.97	553	134	5.92	0.691582
73	1	84	1	1	140	90	0	0	0	-0.0919654	1.06	3.38	1.31	1.18	325	76	4.19	0.436511
74	1	49	1	1	113	70	1	0	0	0.387543	2.27	5.1	0.93	3.86	738	107.7	4.64	0.979942
75	1	78	1	1	147	87	1	0	1	0.035392	1.15	4.27	1.06	2.73	434.5	105.9	5.76	0.82004
76	2	51	1	1	70	40	0	1	0	-0.147802	0.74	3.96	1.04	2.46	236.9	46.3	30.52	0.63113
77	2	28	1	1	142	85	1	0	0	0.450469	2.37	5.37	0.84	3.61	378.1	66.8	5.49	0.981125
78	1	50	1	1	130	75	1	0	0	0.517655	3.03	5.76	0.92	4.58	403.4	66.6	5.34	0.993358
79	1	53	1	1	140	87	1	1	1	-0.072148	0.83	3.49	0.98	2.12	278.7	53	8.37	0.641072
80	3	69	0	1	130	64	0	0	1	0.526055	3.66	4.19	1.09	2.37	341.7	58.8	5.36	0.963484
81	1	51	1	1	100	64	1	1	0	0.176091	1.56	4.54	1.04	3.03	213.7	64.7	12.02	0.912386
82	1	47	1	1	126	72	1	1	1	0.295613	2.39	5.72	1.21	4.08	559.6	73	8.96	0.975446
83	1	51	1	1	142	101	1	0	1	0.192178	1.65	5.55	1.06	4.42	284.9	77	6.92	0.971344
84	1	55	1	1	135	70	0	0	1	0.105	1.49	5.09	1.17	3.75	236	56	8.1	0.932359
85	3	56	1	1	101	68	1	1	0	0.190618	1.52	4.48	0.98	3.03	369.634	73.8888	10.07	0.917105
86	3	48	1	1	140	80	1	0	0	0.116253	1.32	4	1.01	2.26	338	65	5.29	0.814143
87	3	55	1	1	135	85	0	0	1	0.189293	1.67	5.31	1.08	3.24	258	68	5.77	0.928661
88	1	47	1	1	108	75	0	0	0	0.287607	2.23	4.43	1.15	2.67	427.1	75.9	5.33	0.925497
89	1	56	1	1	103	80	1	0	1	0.5182	2.77	4	0.84	2.61	450	53	5.99	0.968698
90	1	78	1	1	185	109	1	0	1	0.129759	1.51	4.76	1.12	3.34	422.9	78.5	6.63	0.9167
91	2	56	1	1	135	70	0	0	0	-0.0606978	1	5.01	1.15	3.43	258	55	6.41	0.842482
92	3	85	1	1	118	70	0	0	1	0.0277303	0.97	3.86	0.91	2.56	392	90	5.68	0.793893
93	3	70	1	1	124	74	0	0	1	-0.0981317	0.71	3.46	0.89	2.27	589.8	103.2	9.24	0.643795
94	3	81	1	1	115	76	1	0	1	0.153671	1.51	4.2	1.06	2.73	469	121	5.59	0.881787
95	1	67	1	1	140	77	1	0	1	-0.00337974	1.28	4.93	1.29	2.97	481.1	72.3	5.83	0.824518
96	1	67	1	1	140	77	1	0	0	-0.00337974	1.28	4.93	1.29	2.97	481.1	72.3	5.83	0.824518
97	2	64	1	1	135	104	1	0	1	-0.00854377	1.51	5.42	1.54	3.31	482	86	4.45	0.857909
98	2	83	1	1	155	76	0	1	0	-0.414387	0.57	4.73	1.48	3.22	332	60	7.17	0.508724
99	1	66	1	1	190	102	1	0	1	-0.261521	0.69	4.27	1.26	2.57	182.5	75.1	8.05	0.537757
100	3	76	1	1	140	70	1	0	1	-0.0541315	1.13	3.92	1.28	2.55	305.5	49.6	5.32	0.730949
101	1	69	0	1	120	70	0	0	0	-0.210038	0.82	5.31	1.33	2.41	348	46	10.14	0.559148
102	2	33	1	1	123	84	1	0	0	0.675489	4.5	6.29	0.95	4.98	369.634	73.8888	7.77	0.997492
103	3	57	1	1	125	70	1	1	1	-0.169142	0.84	3.96	1.24	2.04	296	70	7.31	0.527921
104	1	49	1	1	140	80	1	0	0	0.292757	2.08	6.48	1.06	5.03	364	76	5.59	0.988236
105	2	66	1	1	130	80	1	0	1	0.42129	2.77	3.89	1.05	2.04	422	82	5.31	0.929037
106	3	59	0	1	90	60	0	0	0	0.09691	1.25	3.01	1	1.53	273	57.8	7.65	0.692526
107	1	78	1	1	125	70	0	0	1	0.0962936	1.76	5.93	1.41	3.89	256	60	6.45	0.936988
108	3	67	0	1	110	55	0	0	1	0.157993	1.41	4.05	0.98	2.56	369.634	73.8888	8.45	0.868907
109	3	51	1	1	110	60	1	0	0	0.339294	1.66	3.67	0.76	2.37	576	79	5.13	0.923763
110	1	75	0	1	110	70	0	0	1	0.136357	1.67	5.05	1.22	3.18	322.9	62.3	7.21	0.908685
111	3	86	0	1	122	70	0	0	1	-0.0650626	0.99	4.64	1.15	2.95	368	79	6.14	0.781466
112	1	58	1	1	110	70	1	0	1	0.195463	1.49	4.41	0.95	3.14	434	71	5.36	0.924974
113	2	65	1	1	89	64	1	0	0	0.130616	1.54	3.53	1.14	1.92	275	55	4.78	0.779838
114	1	81	1	1	177	98	0	0	1	-0.205647	0.71	5.12	1.14	2.96	326.7	67.3	5.14	0.667402
115	1	52	1	1	140	101	0	0	0	-0.0855837	1.01	4.04	1.23	2.59	344.8	61.2	6.09	0.711037
116	2	26	1	1	100	70	1	0	0	0.35269	2.14	4.07	0.95	2.54	349	51	5.75	0.936229
117	3	42	1	1	140	85	1	0	0	0.0989253	1.08	3.88	0.86	2.18	323.7	71.2	5.14	0.792636
118	1	59	0	1	127	72	0	1	1	-0.150577	1.11	5.05	1.57	2.88	315	44	13.88	0.703048
119	1	48	1	1	124	74	1	0	0	0.372256	2.38	4.13	1.01	2.82	248	61.6	26.23	0.952226
120	3	57	1	1	120	70	1	0	0	0.507304	2.83	5	0.88	3.42	391	65	5.41	0.982631
121	1	58	1	1	104	70	1	0	0	0.11697	1.44	6.31	1.1	4.29	299	67	4.62	0.957132
122	1	62	1	1	116	70	1	1	0	0.166516	1.57	5.32	1.07	3.27	286	51	11.8	0.923821
123	1	55	1	1	125	70	1	0	1	0.117386	1.14	4.54	0.87	3.03	354	84	4.98	0.890759
124	2	46	1	1	130	64	1	1	0	0.149921	1.61	5.88	1.14	3.99	348.6	53.7	13.2	0.952704
125	1	49	1	1	140	96	1	0	0	-0.220624	0.71	4.62	1.18	3.02	320.5	47.7	7.34	0.664207
126	3	63	1	1	116	75	0	0	0	-0.0598387	0.88	3.92	1.01	2.13	360.9	82.1	5.71	0.654599
127	1	38	1	1	181	103	0	0	1	0.934839	7.66	7.55	0.89	5.7	229.1	68.8	5.2	0.999521
128	1	66	0	1	128	68	0	0	0	-0.09691	1.08	5.87	1.35	3.23	262.4	68.9	4.96	0.796694
129	1	57	1	1	125	70	0	0	0	0.269316	1.32	3.98	0.71	2.56	387	73	5.82	0.913345
130	3	87	0	1	116	60	1	1	0	0.0230653	1.16	3.54	1.1	2.38	279	35	13.53	0.765839
131	2	67	1	1	118	60	0	0	0	-0.170262	0.75	3.54	1.11	2.25	268.8	73	6.04	0.568396
132	2	54	1	1	144	105	1	0	1	0.0579919	1.04	3.68	0.91	2.16	439	54.3	4.92	0.760298
133	3	71	1	1	114	76	1	0	1	0.0194784	1.14	4.88	1.09	2.75	413.7	84.8	7.96	0.812498
134	1	42	1	1	125	80	0	0	0	0.367316	2.19	3.55	0.94	2.27	311	60	7.33	0.926306
135	1	77	1	1	138	74	1	0	0	-0.0948853	0.86	2.59	1.07	1.37	350	74.5	5.2	0.471196
136	1	34	1	1	100	70	0	0	0	0.239976	2.12	8.29	1.22	6.17	561	57	5.54	0.994083
137	3	58	1	1	83	51	1	1	0	0.46509	1.78	3.86	0.61	2.68	324.7	88	10.78	0.96328
138	3	65	0	1	74	40	0	1	1	0.0156051	0.85	1.85	0.82	1	626.9	161	11.1	0.512183
139	2	67	1	1	140	90	1	0	1	0.112704	1.4	4.13	1.08	3.14	319	59	4.68	0.897256
140	1	65	1	1	132	83	0	0	1	0.295766	1.64	3.05	0.83	1.96	479.7	73.7	5.99	0.879202
141	1	37	1	1	130	80	0	0	0	0.180456	1.5	4.93	0.99	3.48	278	62	6.18	0.938294
142	3	58	1	1	121	76	1	0	0	-0.0871502	0.72	3.63	0.88	1.96	369.634	73.8888	5.22	0.596133
143	2	62	0	1	135	75	0	1	0	-0.240942	0.89	4.83	1.55	2.64	283	44	8.63	0.572761
144	2	56	1	1	113	72	1	0	0	-0.16411	0.98	5.37	1.43	3.47	413.4	75.4	4.72	0.782101
145	1	44	1	1	120	70	0	0	0	-0.134699	0.66	4.03	0.9	2.97	332	75	8.53	0.731076
146	3	44	1	1	165	103	1	0	1	0.236258	1.43	3.66	0.83	2.54	447	73	6.67	0.900377
147	1	49	1	1	150	100	1	0	1	0.311754	2.05	4.3	1	2.96	415.8	53.4	5.33	0.94544
148	3	48	1	1	93	59	1	0	1	0.365147	1.53	3.67	0.66	2.68	389	78	4.97	0.945349
149	1	54	1	1	110	79	1	1	0	0.493966	3.68	4.11	1.18	2.23	451	48	16.57	0.953778
150	3	74	0	1	130	70	0	0	1	0.249877	1.92	4.58	1.08	2.89	305	42	8.37	0.926794
151	1	38	1	1	120	80	1	0	0	-0.0557974	1.24	6.57	1.41	4.67	707	75	6.84	0.936449
152	1	68	0	1	104	55	0	1	1	-0.16594	1.01	5.83	1.48	4.24	231.4	58.5	11.19	0.868409
153	1	37	1	1	120	70	1	0	0	0.518261	3.43	5.59	1.04	4.15	426	77	6.6	0.990676
154	3	58	1	1	110	70	1	0	0	0.526947	2.86	4.27	0.85	3.28	322	71	4.83	0.982107
155	2	84	0	1	127	77	0	0	1	0.0562815	1.81	6.15	1.59	4.37	312	65	5.31	0.948681
156	1	76	1	1	186	98	1	0	1	0.0953835	1.42	5.15	1.14	3.63	471	65	4.88	0.923249
157	3	53	1	1	148	86	1	0	1	0.201253	1.51	4.45	0.95	3.34	539	76	4.64	0.936804
158	1	55	1	1	146	86	1	1	1	0.757866	4.81	4.87	0.84	3.88	268.1	69.3	10.66	0.995713
159	1	84	0	1	135	72	0	1	1	-0.202544	0.69	2.99	1.1	1.39	309	62	6.13	0.366349
160	1	53	1	1	142	96	1	0	0	0.00611692	1.43	5.48	1.41	3.32	375.3	64.3	4.64	0.866125
161	1	80	0	1	144	96	0	0	1	-0.0497975	1.07	4	1.2	2.09	269.3	60.7	5.29	0.656813
162	3	47	1	1	150	99	1	0	1	0.644141	3.79	5.27	0.86	4.03	375.4	51.4	6.38	0.993905
163	1	51	1	1	148	96	1	1	1	0.59072	3.78	5.98	0.97	4	460.2	65.6	7.71	0.992214
164	3	53	1	1	105	60	1	1	1	0.164406	1.65	4.8	1.13	3.5	293.6	60.6	12.95	0.935283
165	1	44	1	1	137	97	1	0	0	0.118493	1.78419	4.48798	1.2441	2.72965	270.6	71.2	23	0.8656
166	3	80	1	1	160	94	1	0	1	0.169751	1.02	3.06	0.69	2.1	435	140	6.81	0.82806
167	3	66	0	1	124	75	0	0	1	-0.0464574	1.24	5.46	1.38	3.27	204.8	51.3	5.4	0.833136
168	1	67	1	1	164	98	0	0	1	0.375664	2.28	4.7	0.96	3.22	438.3	77.2	5.23	0.965339
169	2	48	1	1	81	45	1	0	0	0.452298	3.06	5.57	1.08	3.56	456	64.9	6	0.980515
170	1	47	1	1	180	120	1	1	1	0.0852132	1.74	6.78	1.43	4.68	409	59.2	7.49	0.963939
171	3	59	0	1	106	62	0	0	1	0.317599	1.87	4.23	0.9	2.93	332	40.7	5.2	0.945457
172	1	55	1	1	111	69	1	0	0	-0.126012	1.01	3.84	1.35	1.88	346	83	8.15	0.540755
173	1	74	1	1	155	88	1	1	1	0.615068	3.05	6.75	0.74	5.24	93.2	32.4	17.69	0.99738
174	1	54	1	1	110	80	1	1	0	0.528421	3.68	5.05	1.09	3.27	286	59	16.05	0.982074
175	1	54	1	1	125	76	1	0	0	0.250163	1.69	4.58	0.95	3.1	340.6	88.8	3.33	0.937487
176	1	60	1	1	96	60	1	1	1	0.355879	2.36	4.66	1.04	2.88	347.6	65.5	8.54	0.951299
177	2	80	1	1	130	65	1	0	1	0.578892	2.92	1.27	0.77	1.76	278.1	74.6	8.31	0.952775
178	3	42	1	1	105	74	1	1	0	0.473997	2.77	4.94	0.93	3.2	304.8	64.1	15.95	0.976353
179	2	39	1	1	145	102	1	0	1	0.251625	1.66	5.3	0.93	3.95	305.4	52.5	6.07	0.967536
180	2	65	1	1	159	92	0	1	1	0.388821	3.77	7.59	1.54	5.1	545.4	76.6	6.97	0.992514
181	2	67	1	1	158	70	1	0	0	0.598947	2.78	4.21	0.7	3.21	417.8	91	6.18	0.985925
182	3	63	1	1	156	80	1	0	1	0.163029	1.31	3.43	0.9	2.19	471	87	5.14	0.834243
183	2	58	1	1	132	64	0	0	1	0.33511	3.18	7.44	1.47	4.95	618.3	80.5	5.94	0.989474
184	3	57	1	1	110	70	1	0	0	0.228479	1.54	3.66	0.91	1.96	428	72	5.73	0.846126
185	2	74	1	1	130	90	1	1	0	0.251592	1.41	3.58	0.79	2.15	360	63	7.46	0.875773
186	1	55	1	1	168	125	1	0	1	0.0777597	1.22	3.19	1.02	1.88	419.6	67.3	6.11	0.7335
187	1	74	1	1	140	90	0	1	1	0.113943	1.56	4.33	1.2	2.49	539	81	5	0.839124
188	1	76	0	1	176	95	0	0	1	-0.132835	1.09	4.68	1.48	2.57	290.8	37.3	28	0.665415
189	3	84	0	1	95	57	1	0	0	-0.155753	1.02	5.34	1.46	2.92	315	77.3	6.96	0.705228
190	1	74	0	1	144	71	0	1	1	0.308627	1.73	3.73	0.85	2.35	337.2	86.3	6.61	0.912999
191	1	72	1	1	160	81	1	1	1	0.409666	2.44	4.45	0.95	3.05	449.4	112.6	14.04	0.965524
192	1	67	0	1	140	80	1	1	0	0.666177	5.1	6.59	1.1	4.84	263.7	47.5	16.72	0.997084
193	1	54	1	1	151	91	1	0	1	0.0365168	1.24	4.61	1.14	2.76	265.4	74.9	5.79	0.824238
194	1	63	1	1	100	60	1	0	1	0.401068	2.09	4.89	0.83	3.72	451.6	91.2	5.44	0.978817
195	3	75	1	1	96	54	1	0	1	-0.0313141	1.07	4.64	1.15	2.62	459	96	4.83	0.759616
196	2	80	0	1	102	80	0	1	0	0.233185	2.07	5.06	1.21	3.48	185	37	7.6	0.949855
197	1	46	1	1	127	80	1	0	1	0.507856	3.22	6.13	1	3.54	417	68	5.82	0.984233
198	3	37	1	1	119	68	1	0	0	0.315138	2.19	5.16	1.06	3.57	357.6	62.5	4.51	0.966267
199	3	54	0	1	98	62	0	1	1	0.55678	3.64	6.94	1.01	5.11	420.2	60.2	11.05	0.996298
200	2	50	0	1	124	64	0	1	1	0.20926	1.7	5.16	1.05	3.75	430.3	61.4	16.87	0.955123
201	2	68	1	1	146	80	1	1	0	-0.114785	1.19	4.8	1.55	2.35	271	77	13.51	0.642574
202	2	57	1	1	116	70	1	0	0	-0.11858	0.86	3.45	1.13	1.96	160.7	70.7	5.23	0.564247
203	1	64	1	1	160	80	1	0	0	0.232454	1.52	3.74	0.89	2.54	280.6	61.4	5.99	0.898946
204	1	55	0	1	143	96	0	0	1	-0.0841025	1.17	5.73	1.42	3.8	252	47.9	6.28	0.867104
205	2	70	1	1	104	68	1	0	1	0.161944	1.51	2.73	1.04	1.63	251	68	22.57	0.761881
206	1	43	1	1	120	80	1	0	0	0.124939	1.36	5.11	1.02	3.4	293.6	53.2	8.72	0.91881
207	1	75	0	1	138	69	0	0	0	-0.0669468	0.96	5.36	1.12	3.54	252.5	70.9	5.65	0.850543
208	1	46	1	1	98	67	1	0	1	0.134699	1.95	5.68	1.43	3.61	470.9	70.05	6.68	0.933089
209	1	58	1	1	100	67	1	0	1	0.303113	2.09	5.23	1.04	3.35	369.634	73.8888	6.12	0.95806
210	3	61	1	1	140	79	1	1	1	0.718741	3.82	4.08	0.73	2.66	373.1	70.4	12.92	0.986717
211	1	64	1	1	110	70	1	0	0	-0.174565	0.95	4.19	1.42	2.17	381.7	57.9	7.86	0.548179
212	1	42	1	1	90	60	1	0	0	0.440295	2.26	4.98	0.82	3.8	369	64	6.36	0.983054
213	1	57	1	1	119	81	1	1	1	0.74979	4.89	3.96	0.87	2.22	277.1	58.7	18.9	0.983454
214	1	55	1	1	158	85	1	0	1	0.580255	3.69	4.44	0.97	2.43	450	104	6.63	0.971987
215	1	70	1	1	120	73	0	0	1	-0.0465761	1.06	5.34	1.18	3.88	457.1	84.9	5.63	0.890516
216	1	52	1	1	108	71	1	1	0	0.106894	1.1	4.58	0.86	3.36	319.3	61.7	6.53	0.910444
217	2	61	1	1	91	52	1	0	1	0.271359	1.98	4.08	1.06	2.53	370	86	6.6	0.91211
218	2	61	0	1	95	76	0	0	0	0.0485504	1.04	3.92	0.93	2.56	243	55	6.27	0.807726
219	3	33	1	1	100	70	1	0	0	0.235434	1.84	4.62	1.07	2.87	416	69	4.76	0.921453
220	1	68	1	1	161	92	1	1	1	0.627546	3.86	4.66	0.91	3.47	492.4	91.3	8.42	0.989815
221	1	50	1	1	110	70	1	1	1	0.18406	1.1	2.77	0.72	1.64	298	40	13.81	0.779573
222	2	43	1	1	147	80	1	0	1	0.663432	5.16	3.89	1.12	1.69	621	105	5.88	0.964451
223	3	40	1	1	135	82	1	0	1	0.680454	5.51	4.14	1.15	2.28	402	54	4.42	0.979042
224	3	47	1	1	96	61	1	0	0	0.472712	2.94	4.38	0.99	3.25	382.7	87.3	5.5	0.97714
225	3	56	1	1	133	74	1	0	1	0.241716	2.46	4.45	1.41	2.8	536.5	89.3	5.88	0.919263
226	1	70	1	1	120	73	0	0	1	-0.0465761	1.06	5.34	1.18	3.88	457.1	84.9	5.63	0.890516
227	2	67	1	1	158	70	1	0	0	0.598947	2.78	4.21	0.7	3.21	417.8	91	6.18	0.985925
228	3	87	1	1	110	70	0	0	1	-0.144683	0.86	4.19	1.2	2.65	335.1	80.9	4.88	0.66868
229	3	39	1	1	120	70	0	0	0	0.502827	2.61	4.63	0.82	3.66	321.3	73.6	4.41	0.985357
230	1	37	1	1	113	72	0	0	0	0.145525	1.44	5.13	1.03	3.22	315.4	57.1	7.09	0.914348
231	2	47	1	1	100	70	1	0	0	0.274877	1.45	3.93	0.77	2.66	398.3	68.8	4.96	0.921176
232	1	69	1	1	82	51	1	0	0	-0.2156	0.7	5.19	1.15	3.04	439.3	99.5	8.57	0.672398
233	2	26	1	1	133	70	1	1	0	0.612077	3.07	6.1	0.75	4.42	495.3	50.6	13.22	0.994898
234	1	72	1	1	120	70	0	0	1	0.0417243	1.31	5.07	1.19	3.17	328	56	6.13	0.869366
235	1	54	0	1	103	73	0	0	0	0.182804	1.63	5.78	1.07	3.59	266	57.1	8.09	0.943724
236	1	68	1	1	156	87	0	1	0	0.0615961	1.21	4.87	1.05	2.63	238.9	77.9	14.2	0.824295
237	3	75	0	1	97	66	0	0	1	-0.164192	0.74	3.85	1.08	2.03	299.9	80.4	5.7	0.531065
238	1	53	1	1	131	88	0	1	1	0.748777	4.43	4.45	0.79	3.04	276.5	70.2	10.31	0.991315
239	1	62	0	1	124	72	0	1	0	0.122717	1.3	4.15	0.98	2.52	194.5	48.2	10.66	0.847135
240	1	63	1	1	108	70	0	0	0	-0.124939	0.75	3.77	1	2.51	331	69	6.82	0.662035
241	1	77	1	1	150	70	0	0	1	0.158997	1.37	3	0.95	1.86	576	106	5.55	0.791655
242	2	49	1	1	153	119	1	0	1	0.637174	4.12	4.5	0.95	2.75	382	68	7.17	0.982709
243	1	59	1	1	101	70	1	0	0	0.372548	1.91	4.86	0.81	3.61	287	69	5.24	0.974073
244	1	57	1	1	130	79	0	0	0	0.171935	1.56	4.41	1.05	2.93	438	66	5.21	0.904281
245	2	64	1	1	89	51	1	0	0	-0.0662163	0.85	3.96	0.99	2.7	348	65	6	0.744448
246	2	64	1	1	110	70	1	0	1	0.199572	1.71	4.75	1.08	3.22	358	51	6.99	0.930418
247	1	56	1	1	150	80	0	0	1	0.196821	2.36	3.86	1.5	2.12	303	60	6.65	0.845632
248	1	67	1	1	113	72	1	0	0	-0.333215	0.65	4.11	1.4	2.43	330	54	8.18	0.43548
249	3	54	1	1	128	80	1	0	1	0.144762	1.27	3.59	0.91	2.56	298	73	3.68	0.862498
250	3	46	1	1	140	102	0	0	1	0.912233	7.68	5.15	0.94	3.3	383	75	7.59	0.996412
251	1	59	1	1	150	90	1	0	1	-0.0334238	1	4.55	1.08	3.26	265	53	6.68	0.839474
252	1	78	1	1	125	70	0	0	1	0.0962936	1.76	5.93	1.41	3.89	256	60	6.45	0.936988
253	1	63	1	1	140	90	1	0	0	0.310969	2.21	4.23	1.08	2.83	275	80	7.6	0.939628
254	3	65	1	1	46	30	0	0	1	0.467576	2.7	3.35	0.92	1.67	388	82	7.43	0.921907
255	1	50	1	1	110	60	1	0	0	0.430125	2.8	5.11	1.04	3.83	190	36	12.42	0.982746
256	2	57	1	1	138	82	1	0	0	0.435907	2.21	3.7	0.81	2.29	352	80	6.5	0.944439
257	2	34	1	1	120	70	1	0	1	0.563912	4.03	4.4	1.1	2.7	330	65	4.71	0.975751
258	1	47	1	1	140	90	1	0	0	0.499562	2.78	4.56	0.88	3.39	407	59	7.48	0.981644
259	1	51	0	1	148	96	0	0	0	-0.0339465	1.23	4.26	1.33	2.44	266	52	5.69	0.730165
260	3	57	0	1	102	80	0	1	1	0.35977	3.32	5.43	1.45	3.23	225	21	7.37	0.963337
261	3	57	1	1	140	80	1	0	1	0.317267	2.18	4.55	1.05	2.95	415	69	5.85	0.946206
262	1	84	1	1	120	80	1	0	1	-0.0135025	0.95	3.11	0.98	1.27	402	79	5.33	0.535858
263	1	67	1	1	130	80	0	0	1	0.218736	1.39	2.72	0.84	1.35	398	89	5.43	0.764124
264	3	55	1	1	124	72	1	0	0	0.292912	2.65	5.03	1.35	3.25	333	76	5.05	0.952848
265	1	46	1	1	130	80	1	0	0	0.74944	5.56	4.59	0.99	3.12	407	68	3.99	0.991871
266	1	60	1	1	132	84	0	1	1	0.478627	2.89	4.27	0.96	3	311	59	5.37	0.972872
267	2	72	1	1	120	73	0	1	1	-0.0401172	0.62	3.24	0.68	2.38	383	57	10.12	0.715388
268		67	1	0	132	76	0	0	1	-0.0748599	1.01	4.56	1.2	2.76	338.6	81.3	4.55	0.74673
269		67	1	0	124	75	0	0	0	-0.145422	0.88	4.11	1.23	2.47	336.6	59	4.8	0.635293
270		70	1	0	180	78	0	0	1	0.1428	1.82	5.46	1.31	3.33	500	106.4	4.27	0.92017
271		58	0	0	133	86	0	1	0	0.0396288	1.72	6.51	1.57	3.94	396.4	50.3	5.8	0.924371
272		72	1	0	112	63	0	0	1	0.39794	1.85	3.86	0.74	2.52	296.9	55.7	5.31	0.945787
273		77	1	0	122	66	0	0	0	0.195652	1.93	3.3	1.23	1.35	300.4	53.5	4.58	0.746351
274		74	1	0	125	74	0	0	1	-0.471047	0.48	3.74	1.42	1.9	342.4	74.7	4.51	0.22127
275		49	1	0	126	91	1	0	0	0.272696	1.78	4.38	0.95	2.79	447.1	71.8	4.57	0.927806
276		59	0	0	128	82	0	0	0	0.240129	1.86	4.6	1.07	2.96	392.8	50.8	4.7	0.927835
277		62	1	0	142	85	0	0	1	0.0688228	1.16	3.31	0.99	1.98	399.7	71.3	5.07	0.741791
278		50	1	0	125	88	0	0	1	0.465964	2.69	3.01	0.92	1.55	408.6	81.5	3.99	0.914177
279		48	1	0	135	91	0	0	0	-0.0926171	1.22	4.59	1.51	2.68	221.4	43.6	5.24	0.719744
280		67	0	0	164	84	0	0	1	0.147603	1.77	4.43	1.26	2.81	302.6	58.6	4.94	0.88577
281		65	1	0	142	80	0	0	0	0.178669	1.69	4.05	1.12	2.52	264.5	50.4	4.86	0.874949
282		73	1	0	151	79	1	0	0	-0.111759	0.92	4.2	1.19	2.62	364.4	73.5	4.72	0.693255
283		69	1	0	152	88	0	0	0	-0.180057	1.09	6.89	1.65	4.64	437.7	68.5	5.47	0.895526
284		59	1	0	142	74	0	0	0	-0.0702494	1.31	7.93	1.54	6.03	304.3	52.2	5.84	0.97632
285		39	1	0	128	92	1	0	0	0.142668	1.5	3.77	1.08	2.35	288.5	67.3	5.84	0.840143
286		57	1	0	134	85	0	0	1	-0.0621479	0.91	2.94	1.05	1.73	393.4	93.4	4.96	0.57673
287		51	1	0	126	78	0	0	1	0.246536	1.87	4.47	1.06	2.99	398.7	80.2	4.99	0.931158
288		67	0	0	120	80	0	0	0	0.0614143	0.91	2.96	0.79	2.09	308.9	61.2	6.66	0.752598
289		54	1	0	128	93	0	0	1	-0.0523279	1.64	6.79	1.85	4.35	362.1	63.1	5.08	0.920448
290		44	1	0	137	84	1	0	0	0.549787	3.44	4.59	0.97	3.02	369.8	61.7	5.04	0.980008
291		61	1	0	155	79	0	0	1	-0.413734	0.81	5.88	2.1	3.39	347	58.1	4.59	0.543331
292		71	1	0	132	77	0	1	1	-0.0680533	1.12	4.29	1.31	2.65	315.6	64.3	17.48	0.735268
293		68	0	0	128	78	0	0	0	0.272002	2.17	4.87	1.16	3.26	239.9	45.8	5.51	0.949163
294		62	1	0	151	91	1	1	1	-0.274158	0.75	2.88	1.41	1.25	220.6	77	15.94	0.277193
295		46	1	0	170	80	0	0	1	-0.09691	1.32	6	1.65	3.94	372.6	66.9	6.52	0.87373
296		62	0	0	160	97	0	0	1	-0.319513	0.92	5.19	1.92	2.96	182.3	63.4	4.59	0.555273
297		64	1	0	133	72	1	0	1	0.142499	1.43	4.61	1.03	3.02	353.8	72.8	5.19	0.899813
298		74	0	0	133	81	0	0	1	-0.108169	0.99	2.67	1.27	1.08	359	58.3	5.19	0.400609
299		48	1	0	181	99	0	0	1	-0.141329	1.04	4.41	1.44	2.6	313.5	69.9	4.88	0.66288
300		66	0	0	124	68	0	0	0	-0.369911	0.96	5.13	2.25	2.22	228.3	50.3	6.01	0.358793
301		57	1	0	127	88	1	0	1	-0.141329	0.91	4.04	1.26	2.36	518.6	97.9	5.5	0.618682
302		59	0	0	119	87	0	0	0	-0.189664	0.84	4.5	1.3	2.71	241.8	61.3	5.05	0.637111
303		42	1	0	151	109	1	0	1	0.0814141	1.17	4.33	0.97	3.01	638.3	77.9	5.74	0.873538
304		78	1	0	164	84	0	0	1	0.239143	2.22	5.65	1.28	3.63	384.1	62.9	5.79	0.956326
305		73	1	0	137	81	0	0	0	-0.261777	0.81	3.81	1.48	2.21	265.8	44.1	4.84	0.465544
306		67	1	0	127	87	0	0	0	-0.00886346	0.97	3.53	0.99	2.11	488.6	79.1	4.46	0.697559
307		66	1	0	145	98	1	0	1	-0.124939	0.87	3.69	1.16	2.26	421.5	95.4	5.68	0.615897
308		63	1	0	110	80	0	0	0	-0.417441	1.35	5.68	3.53	1.66	393.6	88.7	5.08	0.226687
309		67	1	0	111	72	0	1	0	-0.33667	0.76	2.75	1.65	0.5	583.1	76.9	14.6	0.139491
310		71	1	0	116	68	1	0	1	-0.197631	1.18	2.8	1.86	0.66	600.1	125.8	4.63	0.24749
311		57	1	0	162	115	1	0	1	-0.456507	1.51	5.63	4.32	1.19	378.1	89.2	4.89	0.146005
312		73	1	0	142	86	1	1	1	-0.126498	1.39	2.77	1.86	0.83	334.3	59.6	5.42	0.33637
313		70	0	0	150	90	0	0	1	-0.367977	1.38	5.33	3.22	1.83	310.1	62.3	5.15	0.29217
314		64	1	0	120	74	0	1	0	-0.774849	0.22	2.9	1.31	1.57	367.9	65.9	12.84	0.0579529
315		48	1	0	112	73	1	0	0	-0.475308	0.8	3.17	2.39	0.82	302	66.1	5.03	0.105182
316		56	1	0	102	72	1	0	0	-0.00265624	1.63	2.53	1.64	0.49	609.5	90.9	5.06	0.392749
317		37	1	0	122	97	0	0	1	-0.305057	1.61	4.13	3.25	0.93	683.6	100.3	4.81	0.206944
318		66	1	0	182	134	1	0	1	-0.356078	1.11	4.04	2.52	0.93	667.1	61.1	5.69	0.174217
319		68	1	0	164	101	1	1	1	0.0124093	2.84	4.17	2.76	1.01	323.3	67.6	8.53	0.510856
320		69	1	0	133	80	0	0	0	-0.279711	1.67	5.02	3.18	1.21	548.3	88.3	5.13	0.266276
321		67	1	0	112	70	0	0	0	-0.425461	1.07	3.58	2.85	0.78	388.9	82.1	4.55	0.122899
322		80	0	0	139	81	0	0	1	-0.262708	1.48	4.47	2.71	1.09	346.6	58.9	5.3	0.261372
323		69	1	0	132	96	1	0	0	-0.459023	0.49	2.38	1.41	0.76	382.3	104.3	4.81	0.107061
324		59	1	0	170	102	0	0	1	-0.337887	1.75	5.41	3.81	1.12	677.1	149.8	5.25	0.209477
325		59	1	0	121	83	0	0	1	-0.101212	2.21	4.09	2.79	1.08	391	67.2	6.82	0.407589
326		68	1	0	139	81	0	0	1	-0.0990088	2.89	5.01	3.63	0.87	411	64.3	6.21	0.369832
327		56	1	0	131	78	0	0	1	-0.345475	1.16	4.35	2.57	0.93	446.4	95.1	5.46	0.180664
328		65	1	0	172	101	0	0	1	-0.0818538	1.35	2.82	1.63	1.12	388.6	76.5	4.73	0.435057
329		37	1	0	125	92	0	0	0	-0.257723	2.16	5.54	3.91	0.73	528.9	97.7	4.57	0.213094
330		67	1	0	140	90	0	0	1	-0.168329	2.07	4.59	3.05	0.76	221.8	88.6	5.38	0.287026
331		70	0	0	140	90	0	0	1	-0.276206	1.89	5.56	3.57	1.09	318.5	49.1	4.85	0.25066
332		72	1	0	130	80	0	0	0	-0.336746	1.4	4.84	3.04	1.21	393.7	62.5	5.13	0.222484
333		66	1	0	128	92	0	0	1	-0.00286664	1.51	3.09	1.52	1.13	353.6	65.5	5.3	0.518961
334		56	1	0	125	81	1	0	0	0.0457575	0.8	2.69	0.72	1.46	434.1	100.3	23.05	0.632454
335		70	0	0	122	71	0	0	0	-0.191886	2.43	5.83	3.78	1.18	333.7	51.1	5.97	0.338122
336		70	0	0	170	92	0	0	1	-0.478745	0.89	5.02	2.68	1.43	338.6	54	7.27	0.158859
337		71	1	0	136	79	0	0	1	-0.0684145	2.11	3.77	2.47	0.8	489.3	97.6	4.72	0.386626
338		47	1	0	128	89	0	0	0	-0.0448422	2.85	4.6	3.16	0.89	336.6	68.1	5.44	0.427705
339		69	1	0	119	79	0	0	0	-0.162982	2.13	5.31	3.1	1.74	238.4	51.2	5.28	0.474328
340		68	0	0	105	59	0	0	1	-0.272385	1.41	4.43	2.64	1.15	230.6	46.1	4.72	0.262867

## Sheet: Sheet1
AIP	病变血管(LAD=1.LCX=2,RCA=3)	LDLC
0.405569	1	3.3
0.227731	1	3.3
0.185046	1	3.1
0.272327	2	2.24
0.00998422	1	2.95
-0.0299632	1	2.16
-0.0468155	1	1.65
0.162727	3	1.86
-0.174424	1	1.85
0.264701	3	3.31
0.0691728	3	3.25
0.114401	2	1.53
0.264307	2	1.6
0.55577	3	3.16
0.344496	3	2.55
1.13566	3	4.67
0.491362	2	2.78
0.0584518	1	2.19
0.35977	3	3.23
0.217204	1	2.78
-0.0690809	1	3.48
-0.097721	3	4.27
0.213554	3	2.36
0.125981	3	3.5
-0.210305	3	2.11
0.326058	3	3.45
-0.146707	1	3.41
0.693706	3	2.35
0.165626	3	1.53
-0.162303	2	1.8
0.0354723	2	3.79
0.118493	3	2.72965
0.118493	1	2.72965
0.058426	2	3.82
0.61497	3	3.38
0.337343	2	2.44
-0.16481	3	2.42
-0.191068	2	2.8
-0.106228	1	4.49
0.641406	2	3.69
0.16293	1	3.81
-0.203123	2	3.68
-0.170101	2	2.91
0.0457575	2	2.29
0.315542	1	1.65
0.228479	3	2.23
0.0372481	3	1.88
0.338354	3	3.41
0.409963	2	5.26
0.104398	1	2.57
-0.021451	3	2.02
0.120438	2	2.24
0.258443	1	3.5
0.0777116	3	3.08
0.0569761	2	2.08
0.0841025	1	3.03
0.238131	3	2.04
-0.0502411	1	3.06
0.536667	3	2.47
0.184815	3	2.32
0.0417243	1	3.17
0.243038	3	1.95
-0.133748	2	2.45
0.643162	2	2.84
0.125981	1	2.7
0.425969	3	2.73
0.191886	2	2.52
0.341212	1	5.02
0.113232	2	3.66
-0.0827411	3	1.8
-0.0798448	2	2.63
0.011281	3	1.97
-0.0919654	1	1.18
0.387543	1	3.86
0.035392	1	2.73
-0.147802	2	2.46
0.450469	2	3.61
0.517655	1	4.58
-0.072148	1	2.12
0.526055	3	2.37
0.176091	1	3.03
0.295613	1	4.08
0.192178	1	4.42
0.105	1	3.75
0.190618	3	3.03
0.116253	3	2.26
0.189293	3	3.24
0.287607	1	2.67
0.5182	1	2.61
0.129759	1	3.34
-0.0606978	2	3.43
0.0277303	3	2.56
-0.0981317	3	2.27
0.153671	3	2.73
-0.00337974	1	2.97
-0.00337974	1	2.97
-0.00854377	2	3.31
-0.414387	2	3.22
-0.261521	1	2.57
-0.0541315	3	2.55
-0.210038	1	2.41
0.675489	2	4.98
-0.169142	3	2.04
0.292757	1	5.03
0.42129	2	2.04
0.09691	3	1.53
0.0962936	1	3.89
0.157993	3	2.56
0.339294	3	2.37
0.136357	1	3.18
-0.0650626	3	2.95
0.195463	1	3.14
0.130616	2	1.92
-0.205647	1	2.96
-0.0855837	1	2.59
0.35269	2	2.54
0.0989253	3	2.18
-0.150577	1	2.88
0.372256	1	2.82
0.507304	3	3.42
0.11697	1	4.29
0.166516	1	3.27
0.117386	1	3.03
0.149921	2	3.99
-0.220624	1	3.02
-0.0598387	3	2.13
0.934839	1	5.7
-0.09691	1	3.23
0.269316	1	2.56
0.0230653	3	2.38
-0.170262	2	2.25
0.0579919	2	2.16
0.0194784	3	2.75
0.367316	1	2.27
-0.0948853	1	1.37
0.239976	1	6.17
0.46509	3	2.68
0.0156051	3	1
0.112704	2	3.14
0.295766	1	1.96
0.180456	1	3.48
-0.0871502	3	1.96
-0.240942	2	2.64
-0.16411	2	3.47
-0.134699	1	2.97
0.236258	3	2.54
0.311754	1	2.96
0.365147	3	2.68
0.493966	1	2.23
0.249877	3	2.89
-0.0557974	1	4.67
-0.16594	1	4.24
0.518261	1	4.15
0.526947	3	3.28
0.0562815	2	4.37
0.0953835	1	3.63
0.201253	3	3.34
0.757866	1	3.88
-0.202544	1	1.39
0.00611692	1	3.32
-0.0497975	1	2.09
0.644141	3	4.03
0.59072	1	4
0.164406	3	3.5
0.118493	1	2.72965
0.169751	3	2.1
-0.0464574	3	3.27
0.375664	1	3.22
0.452298	2	3.56
0.0852132	1	4.68
0.317599	3	2.93
-0.126012	1	1.88
0.615068	1	5.24
0.528421	1	3.27
0.250163	1	3.1
0.355879	1	2.88
0.578892	2	1.76
0.473997	3	3.2
0.251625	2	3.95
0.388821	2	5.1
0.598947	2	3.21
0.163029	3	2.19
0.33511	2	4.95
0.228479	3	1.96
0.251592	2	2.15
0.0777597	1	1.88
0.113943	1	2.49
-0.132835	1	2.57
-0.155753	3	2.92
0.308627	1	2.35
0.409666	1	3.05
0.666177	1	4.84
0.0365168	1	2.76
0.401068	1	3.72
-0.0313141	3	2.62
0.233185	2	3.48
0.507856	1	3.54
0.315138	3	3.57
0.55678	3	5.11
0.20926	2	3.75
-0.114785	2	2.35
-0.11858	2	1.96
0.232454	1	2.54
-0.0841025	1	3.8
0.161944	2	1.63
0.124939	1	3.4
-0.0669468	1	3.54
0.134699	1	3.61
0.303113	1	3.35
0.718741	3	2.66
-0.174565	1	2.17
0.440295	1	3.8
0.74979	1	2.22
0.580255	1	2.43
-0.0465761	1	3.88
0.106894	1	3.36
0.271359	2	2.53
0.0485504	2	2.56
0.235434	3	2.87
0.627546	1	3.47
0.18406	1	1.64
0.663432	2	1.69
0.680454	3	2.28
0.472712	3	3.25
0.241716	3	2.8
-0.0465761	1	3.88
0.598947	2	3.21
-0.144683	3	2.65
0.502827	3	3.66
0.145525	1	3.22
0.274877	2	2.66
-0.2156	1	3.04
0.612077	2	4.42
0.0417243	1	3.17
0.182804	1	3.59
0.0615961	1	2.63
-0.164192	3	2.03
0.748777	1	3.04
0.122717	1	2.52
-0.124939	1	2.51
0.158997	1	1.86
0.637174	2	2.75
0.372548	1	3.61
0.171935	1	2.93
-0.0662163	2	2.7
0.199572	2	3.22
0.196821	1	2.12
-0.333215	1	2.43
0.144762	3	2.56
0.912233	3	3.3
-0.0334238	1	3.26
0.0962936	1	3.89
0.310969	1	2.83
0.467576	3	1.67
0.430125	1	3.83
0.435907	2	2.29
0.563912	2	2.7
0.499562	1	3.39
-0.0339465	1	2.44
0.35977	3	3.23
0.317267	3	2.95
-0.0135025	1	1.27
0.218736	1	1.35
0.292912	3	3.25
0.74944	1	3.12
0.478627	1	3
-0.0401172	2	2.38
-0.0748599	0	2.76
-0.145422	0	2.47
0.1428	0	3.33
0.0396288	0	3.94
0.39794	0	2.52
0.195652	0	1.35
-0.471047	0	1.9
0.272696	0	2.79
0.240129	0	2.96
0.0688228	0	1.98
0.465964	0	1.55
-0.0926171	0	2.68
0.147603	0	2.81
0.178669	0	2.52
-0.111759	0	2.62
-0.180057	0	4.64
-0.0702494	0	6.03
0.142668	0	2.35
-0.0621479	0	1.73
0.246536	0	2.99
0.0614143	0	2.09
-0.0523279	0	4.35
0.549787	0	3.02
-0.413734	0	3.39
-0.0680533	0	2.65
0.272002	0	3.26
-0.274158	0	1.25
-0.09691	0	3.94
-0.319513	0	2.96
0.142499	0	3.02
-0.108169	0	1.08
-0.141329	0	2.6
-0.369911	0	2.22
-0.141329	0	2.36
-0.189664	0	2.71
0.0814141	0	3.01
0.239143	0	3.63
-0.261777	0	2.21
-0.00886346	0	2.11
-0.124939	0	2.26
-0.417441	0	1.66
-0.33667	0	0.5
-0.197631	0	0.66
-0.456507	0	1.19
-0.126498	0	0.83
-0.367977	0	1.83
-0.774849	0	1.57
-0.475308	0	0.82
-0.00265624	0	0.49
-0.305057	0	0.93
-0.356078	0	0.93
0.0124093	0	1.01
-0.279711	0	1.21
-0.425461	0	0.78
-0.262708	0	1.09
-0.459023	0	0.76
-0.337887	0	1.12
-0.101212	0	1.08
-0.0990088	0	0.87
-0.345475	0	0.93
-0.0818538	0	1.12
-0.257723	0	0.73
-0.168329	0	0.76
-0.276206	0	1.09
-0.336746	0	1.21
-0.00286664	0	1.13
0.0457575	0	1.46
-0.191886	0	1.18
-0.478745	0	1.43
-0.0684145	0	0.8
-0.0448422	0	0.89
-0.162982	0	1.74
-0.272385	0	1.15
